# Supplementary material for: Prenatal Yoga-Based Interventions May Improve Mental Health during Pregnancy: An Overview of Systematic Reviews with Meta-Analysis
Source: Int J Environ Res Public Health. 2023 Jan 14;20(2):1556. doi: 10.3390/ijerph20021556 (PMC9863076; doi:10.3390/ijerph20021556)
Supplement: Supplementary file 1 [file ijerph-20-01556-s001.zip]

Archive with 1 entries (1 files):
- ijerph-2136506-supplementary.pdf
